# Supplementary material for: Emergence and Comparative Genome Analysis of Salmonella Ohio Strains from Brown Rats, Poultry, and Swine in Hungary
Source: Int J Mol Sci. 2024 Aug 13;25(16):8820. doi: 10.3390/ijms25168820 (PMC11354295; doi:10.3390/ijms25168820)
Supplement: Supplementary file 1 [file ijms-25-08820-s001.zip › Table S1.xlsx]

## Sheet: S1
Table S1. Collection of intestinal samples for determination of Salmonella spp. prevalence in brown rats (Rattus norvegicus). Colored lines indicate brown rat samples positive for Salmonella spp.
Identifier	Source	Locality	Sex	Body weigh	Length	Year	Sample type
RAT500	zoological garden	Pécs	male	345.16 g		2022	large intestine
RAT501	zoological garden	Pécs	male	315.8 g		2022	large intestine
RAT502	zoological garden	Pécs	female	232.27 g		2022	large intestine
RAT503	zoological garden	Pécs	female	104.5 g		2022	large intestine
RAT504	zoological garden	Pécs	female	129.15 g		2022	large intestine
RAT505	zoological garden	Pécs	female	176.65 g		2022	large intestine
RAT506	zoological garden	Pécs	male	298 g		2022	large intestine
RAT507	zoological garden	Pécs	female	152.7 g		2022	large intestine
RAT508	zoological garden	Pécs	female	209.2 g		2022	large intestine
RAT509	zoological garden	Pécs	male	142.7 g		2022	large intestine
RAT510	zoological garden	Pécs	female	177.6 g		2022	large intestine
RAT511	zoological garden	Pécs	female	182.6 g		2022	large intestine
RAT512	zoological garden	Pécs	male	139.35 g		2022	large intestine
RAT2	household	Budapest	male	240 g		2021	large intestine
RAT3	household	Kecskemét	female	83 g	14 cm	2022	large intestine
RAT4	household	Kecskemét	female	71 g	14.5 cm	2022	large intestine
RAT5	household	Kecskemét	male	80.7 g	14 cm	2022	large intestine
RAT529	household	Budapest	male	207.5 g	21.5 cm	2022	large intestine
RAT532	household	Budapest	male	207.5 g	20.5 cm	2022	large intestine
RAT533	household	Kemenesszentmárton	male	278.8 g	20 cm	2022	large intestine
RAT534	household	Kemenesszentmárton	male	348.7 g	21.5 cm	2022	large intestine
RAT535	household	Budapest	female	111 g	16 cm	2022	large intestine
RAT536	household	Budapest	female	130.8 g	16.5 g	2022	large intestine
RAT537	household	Budapest	female	129 g	17 cm	2022	large intestine
RAT538	household	Budapest	female	126.8 g	16 cm	2022	large intestine
RAT539	household	Budapest	male	142.5 g	17.5 cm	2022	large intestine
RAT540	household	Budapest	male	205 g	20.5 cm	2022	large intestine
RAT541	household	Budapest	female	110.2 g	16 cm	2022	large intestine
RAT542	household	Budapest	female	95.8 g	16 cm	2022	large intestine
RAT543	household	Budapest	female	231.35 g	21 cm	2022	large intestine
RAT544	household	Budapest	female	84.9 g	15.5 cm	2022	large intestine
RAT545	household	Budapest	female	72.5 g	14.5 cm	2022	large intestine
RAT546	household	Budapest	female	103.7 g	15 cm	2022	large intestine
RAT547	household	Ceglédbercel	male	289.3 g	23 cm	2022	large intestine
RAT548	household	Budapest	male	31.8 g	10.5 cm	2023	large intestine
RAT66	household	Ceglédbercel	male	210 g	19.5 cm	2022	large intestine
RAT68	household	Kecskemét	male	90.5 g	15.5 cm	2022	large intestine
RAT69	household	Budapest	female	29.2 g	9 cm	2022	large intestine
RAT7	household	Kecskemét	male	357 g	20 cm	2022	large intestine
RAT513	farm	Tárnok	male	293 g		2022	large intestine
RAT514	farm	Tárnok	female	87.7 g		2022	large intestine
RAT515	farm	Tárnok	female	97 g	15.5 cm	2022	large intestine
RAT516	farm	Tárnok	female	252.25 g	21.5 cm	2022	large intestine
RAT517	farm	Tárnok	male	317.9 g	20 cm	2022	large intestine
RAT518	farm	Tárnok	male	211.3 g	19 cm	2022	large intestine
RAT519	farm	Tárnok	male	152.8 g	17.5 cm	2022	large intestine
RAT520	farm	Tárnok	male	214 g	20.5 cm	2022	large intestine
RAT521	farm	Tárnok	female	218.3 g	19 cm	2022	large intestine
RAT526	farm	Tárnok	male	420 g	22 cm	2022	large intestine
RAT530	farm	Sajóvámos	female	64 g	12 cm	2022	large intestine
RAT531	farm	Sajóvámos	female	67 g	13 cm	2022	large intestine
RAT64	farm	Tárnok	female	150.6 g		2022	large intestine
RAT522	animal park	Budakeszi	female	121.3 g	17 cm	2022	large intestine
RAT523	animal park	Budakeszi	female	116.5 g	15.5 cm	2022	large intestine
RAT524	animal park	Budakeszi	female	155.22 g	17 cm	2022	large intestine
RAT525	animal park	Budakeszi	male	207.3 g	19.5 cm	2022	large intestine
RAT527	animal park	Budakeszi	male	216.02 g	19 cm	2022	large intestine
RAT528	animal park	Budakeszi	female	105 g	16.5 cm	2022	large intestine
RAT88							large intestine
RAT112							large intestine
RAT121							large intestine
RAT122							large intestine
RAT137							large intestine
RAT149							large intestine
RAT150							large intestine
RAT151							large intestine
RAT152							large intestine
RAT153							large intestine
RAT154							large intestine
RAT155							large intestine
RAT156							large intestine
RAT157							large intestine
RAT158							large intestine
RAT159							large intestine
RAT270							large intestine
RAT271							large intestine
RAT551	granary	Budapest	female	201.5 g	19 cm	2023	large intestine
RAT553	granary	Budapest	male	202.9 g	21 cm	2023	large intestine
RAT554	granary	Budapest	female	88.3 g	14.5 cm	2023	large intestine
RAT555	granary	Budapest				2023	large intestine
RAT556	granary	Budapest				2023	large intestine
RAT557	granary	Budapest				2023	large intestine
RAT558	granary	Budapest				2023	large intestine
RAT559	granary	Budapest				2023	large intestine
RAT560	granary	Budapest	male	72.5 g	14 cm	2023	large intestine
RAT561	granary	Budapest	male	103.7 g	15 cm	2023	large intestine
RAT562	granary	Budapest	male	106.9 g	15 cm	2023	large intestine
RAT565	granary	Budapest	male	87.5 g	16 cm	2023	large intestine
RAT566	granary	Tápiószentmárton	female	45.6 g	12 cm	2023	large intestine
RAT567	granary	Tápiószentmárton	female	139.9 g	18 cm	2023	large intestine
RAT568							large intestine
RAT569							large intestine
