# Supplementary material for: Emergence and Comparative Genome Analysis of Salmonella Ohio Strains from Brown Rats, Poultry, and Swine in Hungary
Source: Int J Mol Sci. 2024 Aug 13;25(16):8820. doi: 10.3390/ijms25168820 (PMC11354295; doi:10.3390/ijms25168820)
Supplement: Supplementary file 1 [file ijms-25-08820-s001.zip › Table S2.xlsx]

## Sheet: S2
Table S2. Virulence and antibiotic resistance genes shared by all compared strains of S. Ohio, S. Infantis, S. Enteritidis, and S. Typhimurium. A threshold of >90% query coverage was applied to detect virulence and antibiotic resistance genes. Only proteins with known functions are listed. Heatmap numbers indicate the percentage of sequence identity. BioSample no. of the published S. Ohio strains…
#	Gene	Function	Category	Product	Source organism (VFDB)	S. Ohio 512-S1	S. Ohio 194-21	S. Ohio 453-22	S. Ohio SM230-22	S. Ohio SM804-22	S. Ohio MPSPSA1916-2	S. Ohio MPSPSA1917-2	S. Ohio MPSPSA1917-3	S. Ohio MPSPSA1918-2	S. Ohio MPSPSA1920-1	S. Ohio MPSPSA1931-1	S. Ohio SEOhiM1593	S. Ohio SEOhiM1960	S. Ohio SEOhiM2008	S. Ohio SA20120345 *	S. Infantis 119944 *	S. Enteritidis P125109 *	S. Typhimurium LT2 *
1	csgA	Virulence	Adherence, Fimbrial adhesin	Major curlin subunit precursor CsgA	Salmonella enterica subsp. enterica serovar Typhimurium str. LT2	100	100	100	100	100	100	100	100	100	100	100	100	100	100	100	100	100	100
2	csgB	Virulence	Adherence, Fimbrial adhesin	Minor curlin subunit CsgB, nucleation component of curlin monomers	Salmonella enterica subsp. enterica serovar Typhimurium str. LT2	100	100	100	100	100	100	100	100	100	100	100	100	100	100	100	100	100	100
3	csgC	Virulence	Adherence, Fimbrial adhesin	Putative curli production protein CsgC	Salmonella enterica subsp. enterica serovar Typhimurium str. LT2	100	100	100	100	100	100	100	100	100	100	100	100	100	100	100	100	100	100
4	csgD	Virulence	Adherence, Fimbrial adhesin	Transcriptional regulator CsgD for 2nd curli operon	Salmonella enterica subsp. enterica serovar Typhimurium str. LT2	99	99	99	99	99	99	99	99	99	99	99	99	99	99	99	99	100	100
5	csgE	Virulence	Adherence, Fimbrial adhesin	Curli production assembly/transport component CsgE	Salmonella enterica subsp. enterica serovar Typhimurium str. LT2	100	100	100	100	100	100	100	100	100	100	100	100	100	100	100	100	100	100
6	csgF	Virulence	Adherence, Fimbrial adhesin	Curli production assembly/transport component CsgF	Salmonella enterica subsp. enterica serovar Typhimurium str. LT2	100	100	100	100	100	100	100	100	100	100	100	100	100	100	100	100	100	100
7	csgG	Virulence	Adherence, Fimbrial adhesin	Curli production assembly/transport component CsgG	Salmonella enterica subsp. enterica serovar Typhimurium str. LT2	100	100	100	100	100	100	100	100	100	100	100	100	100	100	100	100	100	100
8	fimC	Virulence	Adherence, Fimbrial adhesin	Probable fimbrial chaperone SfmC	Salmonella enterica subsp. enterica serovar Typhimurium str. LT2	96	96	96	96	96	96	96	96	96	96	96	96	96	96	97	98	98	100
9	fimD	Virulence	Adherence, Fimbrial adhesin	Outer membrane usher protein SfmD	Salmonella enterica subsp. enterica serovar Typhimurium str. LT2	98	98	98	98	98	98	98	98	98	98	98	98	98	98	98	98	99	100
10	fimF	Virulence	Adherence, Fimbrial adhesin	Uncharacterized fimbrial-like protein SfmF	Salmonella enterica subsp. enterica serovar Typhimurium str. LT2	98	98	98	98	98	98	98	98	98	98	98	98	98	98	98	98	99	100
11	fimH	Virulence	Adherence, Fimbrial adhesin	Uncharacterized fimbrial-like protein SfmH	Salmonella enterica subsp. enterica serovar Typhimurium str. LT2	98	98	98	98	98	98	98	98	98	98	98	98	98	98	98	98	98	100
12	fimI	Virulence	Adherence, Fimbrial adhesin	Fimbriae-like adhesin FimI	Salmonella enterica subsp. enterica serovar Typhimurium str. LT2	98	98	98	98	98	98	98	98	98	98	98	98	98	98	98	98	98	100
13	fepC	Virulence	Metal uptake, Siderophore	Ferric enterobactin transport ATP-binding protein FepC (TC 3.A.1.14.2)	Escherichia coli CFT073	92	92	92	92	92	92	92	92	92	92	92	92	92	92	92	92	92	92
14	mgtB	Virulence	Metal uptake, Siderophore	Mg(2+) transport ATPase, P-type (EC 3.6.3.2)	Salmonella enterica subsp. enterica serovar Typhimurium str. LT2	99	99	99	99	99	99	99	99	99	99	99	99	99	99	99	99	99	100
15	mgtC	Virulence	Metal uptake, Siderophore	Mg(2+)-transport-ATPase-associated protein MgtC	Salmonella enterica subsp. enterica serovar Typhimurium str. LT2	99	99	99	99	99	99	99	99	99	99	99	99	99	99	99	99	99	100
16	invA	Virulence	Secretion system, Type III secretion system, Invasion	Type III secretion inner membrane channel protein (LcrD,HrcV,EscV,SsaV); Invasion protein InvA	Salmonella enterica subsp. enterica serovar Typhimurium str. LT2	100	100	100	100	100	100	100	100	100	100	100	100	100	100	100	100	100	100
17	invB	Virulence	Secretion system, Type III secretion system, Invasion	Type III secretion system protein BsaR; Surface presentation of antigens protein SpaK (Invasion protein InvB)	Salmonella enterica subsp. enterica serovar Typhimurium str. LT2	100	100	100	100	100	100	100	100	100	100	100	100	100	100	100	100	100	100
18	invC	Virulence	Secretion system, Type III secretion system, Invasion	Type III secretion cytoplasmic ATP synthase (EC 3.6.3.14, YscN,SpaL,MxiB,HrcN,EscN); Probable ATP synthase SpaL (EC 3.6.3.14) (Invasion protein InvC)	Salmonella enterica subsp. enterica serovar Typhimurium str. LT2	100	100	100	100	100	100	100	100	100	100	100	100	100	100	100	100	100	100
19	invE	Virulence	Secretion system, Type III secretion system, Invasion	Type III secretion outermembrane contact sensing protein (YopN,Yop4b,LcrE); Invasion protein InvE	Salmonella enterica subsp. enterica serovar Typhimurium str. LT2	100	100	100	100	100	100	100	100	100	100	100	100	100	100	100	100	100	100
20	invG	Virulence	Secretion system, Type III secretion system, Invasion	Type III secretion outermembrane pore forming protein (YscC,MxiD,HrcC, InvG); Protein InvG precursor	Salmonella enterica subsp. enterica serovar Typhimurium str. LT2	99	99	99	99	99	99	99	99	99	99	99	99	99	99	99	100	100	100
21	invH	Virulence	Secretion system, Type III secretion system, Invasion	Invasion protein invH precursor	Salmonella enterica subsp. enterica serovar Typhimurium str. LT2	98	98	98	98	98	98	98	98	98	98	98	98	98	98	98	98	98	100
22	invI	Virulence	Secretion system, Type III secretion system, Invasion	Surface presentation of antigens protein SpaM	Salmonella enterica subsp. enterica serovar Typhimurium str. LT2	99	99	99	99	99	99	99	99	99	99	99	99	99	99	99	99	100	100
23	invJ	Virulence	Secretion system, Type III secretion system, Invasion	Type III secretion host injection and negative regulator protein (YopD); Surface presentation of antigens protein SpaN (Invasion protein InvJ)	Salmonella enterica subsp. enterica serovar Typhimurium str. LT2	98	98	98	98	98	98	98	98	98	98	98	98	98	98	98	98	98	100
24	orgB	Virulence	Secretion system, Type III secretion system, Invasion	OrgB protein, associated with InvC ATPase of type III secretion system	Salmonella enterica subsp. enterica serovar Typhimurium str. LT2	100	100	100	100	100	100	100	100	100	100	100	100	100	100	100	100	100	100
25	prgH	Virulence	Secretion system, Type III secretion system, Invasion	MxiG protein; Pathogenicity 1 island effector protein	Salmonella enterica subsp. enterica serovar Typhimurium str. LT2	99	99	99	99	99	99	99	99	99	99	99	99	99	99	99	99	99	100
26	prgI	Virulence	Secretion system, Type III secretion system, Invasion	MxiH protein; Type III secretion cytoplasmic protein (YscF)	Salmonella enterica subsp. enterica serovar Typhimurium str. LT2	96	96	96	96	96	96	96	96	96	96	96	96	96	96	96	100	100	100
27	prgJ	Virulence	Secretion system, Type III secretion system, Invasion	Pathogenicity 1 island effector protein	Salmonella enterica subsp. enterica serovar Typhimurium str. LT2	100	100	100	100	100	100	100	100	100	100	100	100	100	100	100	100	100	100
28	prgK	Virulence	Secretion system, Type III secretion system, Invasion	Type III secretion bridge between inner and outermembrane lipoprotein (YscJ,HrcJ,EscJ, PscJ)	Salmonella enterica subsp. enterica serovar Typhimurium str. LT2	100	100	100	100	100	100	100	100	100	100	100	100	100	100	100	100	100	100
29	sicA	Virulence	Secretion system, Type III secretion system, Invasion	Chaperone protein SicA (Salmonella invasin chaperone)	Salmonella enterica subsp. enterica serovar Typhimurium str. LT2	100	100	100	100	100	100	100	100	100	100	100	100	100	100	100	100	100	100
30	sicP	Virulence	Secretion system, Type III secretion system, Invasion	Chaperone protein SicP	Salmonella enterica subsp. enterica serovar Typhimurium str. LT2	98	98	98	98	98	98	98	98	98	98	98	98	98	98	98	98	99	100
31	sifB	Virulence	Secretion system, Type III secretion system	secreted effector protein	Salmonella enterica subsp. enterica serovar Typhimurium str. LT2	94	94	94	94	94	94	94	94	94	94	94	94	94	94	94	98	95	100
32	sipA/sspA	Virulence	Secretion system, Type III secretion system, Invasion	Type III secretion injected virulence protein (YopE)	Salmonella enterica subsp. enterica serovar Typhimurium str. LT2	98	98	98	98	98	98	98	98	98	98	98	98	98	98	98	99	99	100
33	sipB/sspB	Virulence	Secretion system, Type III secretion system, Invasion	Cell invasion protein SipB	Salmonella enterica subsp. enterica serovar Typhimurium str. LT2	99	99	99	99	99	99	99	99	99	99	99	99	99	99	99	100	100	100
34	sipC/sspC	Virulence	Secretion system, Type III secretion system, Invasion	Type III secretion negative modulator of injection (YopK,YopQ,controls size of translocator pore); Cell invasion protein sipC (Effector protein SipC)	Salmonella enterica subsp. enterica serovar Typhimurium str. LT2	100	100	100	100	100	100	100	100	100	100	100	100	100	100	100	100	100	100
35	sipD	Virulence	Secretion system, Type III secretion system, Invasion	Type III secretion host injection protein (YopB); Cell invasion protein SipD (Salmonella invasion protein D)	Salmonella enterica subsp. enterica serovar Typhimurium str. LT2	99	99	99	99	99	99	99	99	99	99	99	99	99	99	99	99	99	100
36	sopA	Virulence	Secretion system, Type III secretion system, Invasion	E3 ubiquitin-protein ligase SopA	Salmonella enterica subsp. enterica serovar Typhimurium str. LT2	97	97	97	97	97	97	97	97	97	97	97	97	97	97	97	98	98	100
37	sopB/sigD	Virulence	Secretion system, Type III secretion system, Invasion	Inositol phosphate phosphatase sopB (EC 3.1.3.-)	Salmonella enterica subsp. enterica serovar Typhimurium str. LT2	98	98	98	98	98	98	98	98	98	98	98	98	98	98	98	100	99	100
38	sopE2	Virulence	Secretion system, Type III secretion system, Invasion	G-nucleotide exchange factor SopE	Salmonella enterica subsp. enterica serovar Typhimurium str. LT2	97	97	97	97	97	97	97	97	97	97	97	97	97	97	97	98	99	100
39	spaO	Virulence	Secretion system, Type III secretion system, Invasion	Type III secretion inner membrane protein (YscQ,homologous to flagellar export components); Surface presentation of antigens protein SpaO	Salmonella enterica subsp. enterica serovar Typhimurium str. LT2	99	99	99	99	99	99	99	99	99	99	99	99	99	99	99	99	99	100
40	spaP	Virulence	Secretion system, Type III secretion system, Invasion	Type III secretion inner membrane protein (YscR,SpaR,HrcR,EscR,homologous to flagellar export components); Surface presentation of antigens protein SpaP	Salmonella enterica subsp. enterica serovar Typhimurium str. LT2	99	99	99	99	99	99	99	99	99	99	99	99	99	99	99	99	100	100
41	spaQ	Virulence	Secretion system, Type III secretion system, Invasion	Type III secretion inner membrane protein (YscS,homologous to flagellar export components); Surface presentation of antigens protein SpaQ	Salmonella enterica subsp. enterica serovar Typhimurium str. LT2	100	100	100	100	100	100	100	100	100	100	100	100	100	100	100	100	100	100
42	spaR	Virulence	Secretion system, Type III secretion system, Invasion	Surface presentation of antigens protein SpaR; Type III secretion inner membrane protein (YscT,HrcT,SpaR,EscT,EpaR1,homologous to flagellar export components)	Salmonella enterica subsp. enterica serovar Typhimurium str. LT2	100	100	100	100	100	100	100	100	100	100	100	100	100	100	100	100	99	100
43	spaS	Virulence	Secretion system, Type III secretion system, Invasion	Type III secretion inner membrane protein (YscU,SpaS,EscU,HrcU,SsaU, homologous to flagellar export components); Surface presentation of antigens protein SpaS	Salmonella enterica subsp. enterica serovar Typhimurium str. LT2	99	99	99	99	99	99	99	99	99	99	99	99	99	99	99	100	100	100
44	spiC/ssaB	Virulence	Secretion system, Type III secretion system	Type III secretion protein SsaB	Salmonella enterica subsp. enterica serovar Typhimurium str. LT2	98	98	98	98	98	98	98	98	98	98	98	98	98	98	98	99	98	100
45	sptP	Virulence	Secretion system, Type III secretion system, Invasion	Type III secretion injected virulence protein (YopH,tyrosine phosphatase of FAK and p130cas, prevents phagocytosis)	Salmonella enterica subsp. enterica serovar Typhimurium str. LT2	98	98	98	98	98	98	98	98	98	98	98	98	98	98	98	99	99	100
46	ssaC	Virulence	Secretion system, Type III secretion system	Type III secretion outermembrane pore forming protein (YscC,MxiD,HrcC, InvG)	Salmonella enterica subsp. enterica serovar Typhimurium str. LT2	99	99	99	99	99	99	99	99	99	99	99	99	99	99	99	99	99	100
47	ssaD	Virulence	Secretion system, Type III secretion system	Type III secretion protein SsaD	Salmonella enterica subsp. enterica serovar Typhimurium str. LT2	99	99	99	99	99	99	99	99	99	99	99	99	99	99	99	99	99	100
48	ssaE	Virulence	Secretion system, Type III secretion system	Secretion system effector SsaE	Salmonella enterica subsp. enterica serovar Typhimurium str. LT2	100	100	100	100	100	100	100	100	100	100	100	100	100	100	100	100	98	100
49	ssaG	Virulence	Secretion system, Type III secretion system	Type III secretion protein SsaG	Salmonella enterica subsp. enterica serovar Typhimurium str. LT2	97	97	97	97	97	97	97	97	97	97	97	97	97	97	97	100	100	100
50	ssaI	Virulence	Secretion system, Type III secretion system	Type III secretion protein SsaI	Salmonella enterica subsp. enterica serovar Typhimurium str. LT2	96	96	96	96	96	96	96	96	96	96	96	96	96	96	96	100	100	100
51	ssaJ	Virulence	Secretion system, Type III secretion system	Type III secretion bridge between inner and outermembrane lipoprotein (YscJ,HrcJ,EscJ, PscJ)	Salmonella enterica subsp. enterica serovar Typhimurium str. LT2	97	97	97	97	97	97	97	97	97	97	97	97	97	97	97	98	99	100
52	ssaK	Virulence	Secretion system, Type III secretion system	Type III secretion protein SsaK	Salmonella enterica subsp. enterica serovar Typhimurium str. LT2	98	98	98	98	98	98	98	98	98	98	98	98	98	98	98	99	99	100
53	ssaL	Virulence	Secretion system, Type III secretion system	Type III secretion cytoplasmic protein (YscL)	Salmonella enterica subsp. enterica serovar Typhimurium str. LT2	98	98	98	98	98	98	98	98	98	98	98	98	98	98	98	98	98	100
54	ssaM	Virulence	Secretion system, Type III secretion system	Type III secretion protein SsaM	Salmonella enterica subsp. enterica serovar Typhimurium str. LT2	97	97	97	97	97	97	97	97	97	97	97	97	97	97	97	100	100	100
55	ssaN	Virulence	Secretion system, Type III secretion system	Type III secretion cytoplasmic ATP synthase (EC 3.6.3.14, YscN,SpaL,MxiB,HrcN,EscN)	Salmonella enterica subsp. enterica serovar Typhimurium str. LT2	99	99	99	99	99	99	99	99	99	99	99	99	99	99	99	100	99	100
56	ssaO	Virulence	Secretion system, Type III secretion system	Type III secretion spans bacterial envelope protein (YscO)	Salmonella enterica subsp. enterica serovar Typhimurium str. LT2	100	100	100	100	100	100	100	100	100	100	100	100	100	100	100	100	99	100
57	ssaP	Virulence	Secretion system, Type III secretion system	Type III secretion protein (YscP)	Salmonella enterica subsp. enterica serovar Typhimurium str. LT2	100	100	100	100	100	100	100	100	100	100	100	100	100	100	100	98	100	100
58	ssaQ	Virulence	Secretion system, Type III secretion system	Type III secretion inner membrane protein (YscQ,homologous to flagellar export components)	Salmonella enterica subsp. enterica serovar Typhimurium str. LT2	99	99	99	99	99	99	99	99	99	99	99	99	99	99	99	99	98	100
59	ssaR	Virulence	Secretion system, Type III secretion system	Type III secretion inner membrane protein (YscR,SpaR,HrcR,EscR,homologous to flagellar export components)	Salmonella enterica subsp. enterica serovar Typhimurium str. LT2	100	100	100	100	100	100	100	100	100	100	100	100	100	100	100	100	99	100
60	ssaS	Virulence	Secretion system, Type III secretion system	Type III secretion inner membrane protein (YscS,homologous to flagellar export components)	Salmonella enterica subsp. enterica serovar Typhimurium str. LT2	100	100	100	100	100	100	100	100	100	100	100	100	100	100	100	100	100	100
61	ssaT	Virulence	Secretion system, Type III secretion system	Type III secretion inner membrane protein (YscT,HrcT,SpaR,EscT,EpaR1,homologous to flagellar export components)	Salmonella enterica subsp. enterica serovar Typhimurium str. LT2	97	97	97	97	97	97	97	97	97	97	97	97	97	97	97	99	98	100
62	ssaU	Virulence	Secretion system, Type III secretion system	Type III secretion inner membrane protein (YscU,SpaS,EscU,HrcU,SsaU, homologous to flagellar export components)	Salmonella enterica subsp. enterica serovar Typhimurium str. LT2	98	98	98	98	98	98	98	98	98	98	98	98	98	98	98	100	99	100
63	ssaV	Virulence	Secretion system, Type III secretion system	Type III secretion inner membrane channel protein (LcrD,HrcV,EscV,SsaV)	Salmonella enterica subsp. enterica serovar Typhimurium str. LT2	99	99	99	99	99	99	99	99	99	99	99	99	99	99	99	99	100	100
64	sseA	Virulence	Secretion system, Type III secretion system	Secretion system effector SseA	Salmonella enterica subsp. enterica serovar Typhimurium str. LT2	98	98	98	98	98	98	98	98	98	98	98	98	98	98	98	99	99	100
65	sseB	Virulence	Secretion system, Type III secretion system	Type III secretion effector SseB	Salmonella enterica subsp. enterica serovar Typhimurium str. LT2	96	96	96	96	96	96	96	96	96	96	96	96	96	96	96	100	100	100
66	sseC	Virulence	Secretion system, Type III secretion system	Secretion system effector SseC	Salmonella enterica subsp. enterica serovar Typhimurium str. LT2	92	92	92	92	92	92	92	92	92	92	92	92	92	92	92	98	98	100
67	sseD	Virulence	Secretion system, Type III secretion system	Secretion system effector SseD	Salmonella enterica subsp. enterica serovar Typhimurium str. LT2	95	95	95	95	95	95	95	95	95	95	95	95	95	95	95	100	100	100
68	sseE	Virulence	Secretion system, Type III secretion system	Secretion system effector SseE	Salmonella enterica subsp. enterica serovar Typhimurium str. LT2	99	99	99	99	99	99	99	99	99	99	99	99	99	99	99	100	100	100
69	sseF	Virulence	Secretion system, Type III secretion system	Type III secretion effector SseF	Salmonella enterica subsp. enterica serovar Typhimurium str. LT2	97	97	97	97	97	97	97	97	97	97	97	97	97	97	97	97	98	100
70	sseG	Virulence	Secretion system, Type III secretion system	Type III secretion effector SseG	Salmonella enterica subsp. enterica serovar Typhimurium str. LT2	99	99	99	99	99	99	99	99	99	99	99	99	99	99	99	99	99	100
71	sseJ	Virulence	Secretion system, Type III secretion system	Secreted effector J SseJ	Salmonella enterica subsp. enterica serovar Typhimurium str. LT2	95	95	95	95	95	95	95	95	95	95	95	95	95	95	95	99	99	100
72	mig-14	Virulence	Resistance to antimicrobial peptides	Putative transcription activator mig-14	Salmonella enterica subsp. enterica serovar Typhimurium str. LT2	98	98	98	98	98	98	98	98	98	98	98	98	98	98	98	98	98	100
73	misL	Virulence	Adherence, Non-fimbrial adhesin	autotransporter	Salmonella enterica subsp. enterica serovar Typhimurium str. LT2	99	99	99	99	99	99	99	99	99	99	99	99	99	99	99	99	99	100
74	sinH	Virulence	Adherence, Non-fimbrial adhesin	adherence and invasion outermembrane protein (Inv,enhances Peyer's patches colonization)	Salmonella enterica subsp. enterica serovar Typhimurium str. LT2	99	99	99	99	99	99	99	99	99	99	99	99	99	99	99	99	100	100
75	ompA	Virulence	Immune modulation, Serum resistance	Outer membrane protein A precursor	Escherichia coli O18:K1:H7 str. RS218	92	92	92	92	92	92	92	92	92	92	92	92	92	92	92	92	92	92
1	aac(6')-Iaa	Antibiotic resistance	Antibiotic inactivation, aminoglycoside resistance	Aminoglycoside N(6')-acetyltransferase (EC 2.3.1.82) => AAC(6')-Ic,f,g,h,j,k,l,r-z	Salmonella enterica subsp. enterica serovar Typhimurium str. LT2	96	96	96	96	96	96	96	96	96	96	96	96	96	96	96	97	97	100
2	acrB	Antibiotic resistance	Antibiotic efflux	Multidrug efflux system AcrAB-TolC, inner-membrane proton/drug antiporter AcrB (RND type)	Enterobacter cloacae	93	93	93	93	93	93	93	93	93	93	93	93	93	93	93	93	93	93
3	acrD	Antibiotic resistance	Antibiotic efflux	Aminoglycosides efflux system AcrAD-TolC, inner-membrane proton/drug antiporter AcrD (RND type)	Escherichia coli str. K-12 substr. W3110	94	94	94	94	94	94	94	94	94	94	94	94	94	94	94	94	94	94
4	baeR	Antibiotic resistance	Antibiotic efflux	Response regulator BaeR	Escherichia coli str. K-12 substr. W3110	96	96	96	96	96	96	96	96	96	96	96	96	96	96	96	96	96	96
5	cpxA	Antibiotic resistance	Antibiotic efflux	Copper sensory histidine kinase CpxA	Escherichia coli O157:H7 str. Sakai	97	97	97	97	97	97	97	97	97	97	97	97	97	97	97	97	97	97
6	cpxR	Antibiotic resistance	Antibiotic efflux	Copper-sensing two-component system response regulator CpxR	Escherichia coli O157:H7 str. Sakai	97	97	97	97	97	97	97	97	97	97	97	97	97	97	97	97	97	97
7	crp	Antibiotic resistance	Antibiotic efflux	Cyclic AMP receptor protein	Escherichia coli str. K-12 substr. W3110	99	99	99	99	99	99	99	99	99	99	99	99	99	99	99	99	99	99
8	emrB	Antibiotic resistance	Antibiotic efflux	Multidrug efflux system EmrAB-OMF, inner-membrane proton/drug antiporter EmrB (MFS type)	Escherichia coli str. K-12 substr. MG1655	95	95	95	95	95	95	95	95	95	95	95	95	95	95	95	95	95	95
9	emrR	Antibiotic resistance	Antibiotic efflux	Multidrug resistance regulator EmrR (MprA)	Escherichia coli str. K-12 substr. MG1655	93	93	93	93	93	93	93	93	93	93	93	93	93	93	93	93	93	93
10	golS	Antibiotic resistance	Antibiotic efflux	Transcriptional regulator, MerR family	Salmonella enterica subsp. enterica serovar Typhimurium str. LT2	100	100	99	99	99	99	100	100	100	100	100	100	100	100	100	100	100	100
11	hns	Antibiotic resistance	Antibiotic efflux	DNA-binding protein H-NS	Escherichia coli O157:H7 str. Sakai	95	95	95	95	95	95	95	95	95	95	95	95	95	95	95	95	95	95
12	kdpE	Antibiotic resistance	Antibiotic efflux	DNA-binding response regulator KdpE	Escherichia coli str. K-12 substr. MG1655	92	92	92	92	92	92	92	92	92	92	92	92	92	92	92	92	92	91
13	mdsA	Antibiotic resistance	Antibiotic efflux	Multidrug efflux system, membrane fusion component => MexP of MexPQ-OpmE system	Salmonella enterica subsp. enterica serovar Typhimurium str. LT2	99	99	99	99	99	99	99	99	99	99	99	99	99	99	99	98	98	100
14	mdsB	Antibiotic resistance	Antibiotic efflux	Multidrug efflux system, inner membrane proton/drug antiporter (RND type) => MexQ of MexPQ-OpmE system	Salmonella enterica subsp. enterica serovar Typhimurium str. LT2	99	99	99	99	99	99	99	99	99	99	99	99	99	99	99	99	99	100
15	mdsC	Antibiotic resistance	Antibiotic efflux	Multidrug efflux system, outer membrane factor lipoprotein of OprM/OprM family	Salmonella enterica subsp. enterica serovar Typhimurium str. LT2	98	98	98	97	98	98	98	98	98	98	98	98	98	98	98	99	98	100
16	mdtB	Antibiotic resistance	Antibiotic efflux	Multidrug efflux system MdtABC-TolC, inner-membrane proton/drug antiporter MdtB (RND type)	Escherichia coli str. K-12 substr. MG1655	91	91	91	91	91	91	91	91	91	91	91	91	91	91	91	91	92	91
17	mdtC	Antibiotic resistance	Antibiotic efflux	Multidrug efflux system MdtABC-TolC, inner-membrane proton/drug antiporter MdtC (RND type)	Escherichia coli str. K-12 substr. MG1655	92	92	92	92	92	92	92	92	92	92	92	92	92	92	92	91	92	92
18	mdtG	Antibiotic resistance	Antibiotic efflux	Multidrug resistance protein MdtG	Escherichia coli str. K-12 substr. W3110	91	91	91	91	91	91	91	91	91	91	91	91	91	91	91	91	91	91
19	mdtH	Antibiotic resistance	Antibiotic efflux	Multidrug resistance protein MdtH	Escherichia coli str. K-12 substr. MG1655	92	92	92	92	92	92	92	92	92	92	92	92	92	92	92	92	92	92
20	mdtK	Antibiotic resistance	Antibiotic efflux	Uncharacterized transporter YeeO	Salmonella enterica subsp. enterica serovar Typhimurium	99	99	99	99	99	99	99	99	99	99	99	99	99	99	99	99	99	99
21	msbA	Antibiotic resistance	Antibiotic efflux	Lipid A export permease/ATP-binding protein MsbA	Escherichia coli str. K-12 substr. MG1655	96	96	96	96	96	96	96	96	96	96	96	96	96	96	96	96	96	96
22	patA	Antibiotic resistance	Antibiotic efflux	Putrescine aminotransferase (EC 2.6.1.82)	Escherichia coli str. K-12 substr. MG1655	94	94	94	94	94	94	94	94	94	94	94	94	94	94	94	94	94	94
23	sdiA	Antibiotic resistance	Antibiotic efflux	N-(3-oxohexanoyl)-L-homoserine lactone-binding transcriptional activator @ N-(3-oxooctanoyl)-L-homoserine lactone-binding transcriptional activator	Salmonella enterica subsp. enterica serovar Typhimurium str. LT2	99	99	99	99	99	99	99	99	99	99	99	99	99	99	99	99	99	100
24	soxR	Antibiotic resistance	Antibiotic efflux	Redox-sensitive transcriptional activator SoxR	Salmonella enterica subsp. enterica serovar Typhi str. CT18	100	100	100	100	100	100	100	100	100	100	100	100	100	100	100	100	100	100
25	soxS	Antibiotic resistance	Antibiotic efflux	DNA-binding transcriptional dual regulator SoxS	Salmonella enterica subsp. enterica serovar Typhimurium str. LT2	100	99	100	100	100	100	100	100	100	100	100	100	100	100	100	100	100	100
26	yojI	Antibiotic resistance	Antibiotic efflux	ABC-type siderophore export system, fused ATPase and permease components	Escherichia coli str. K-12 substr. MG1655	91	91	91	91	91	91	91	91	91	91	91	91	91	91	91	91	91	90
27	bacA	Antibiotic resistance	Antibiotic efflux, target alteration	Undecaprenyl-diphosphatase (EC 3.6.1.27)	Escherichia coli str. K-12 substr. MG1655	97	97	97	97	97	97	97	97	97	97	97	97	97	97	97	96	97	97
28	marR	Antibiotic resistance	Antibiotic efflux, target alteration	Multiple antibiotic resistance protein MarR	Escherichia coli str. K-12 substr. MG1655	92	92	92	92	92	92	92	92	92	92	92	92	92	92	92	92	92	92
29	phoP	Antibiotic resistance	Antibiotic efflux, target alteration	Transcriptional regulatory protein PhoP	Klebsiella pneumoniae	93	93	93	93	93	93	93	93	93	93	93	93	93	93	93	93	93	93
30	ramR	Antibiotic resistance	Antibiotic efflux, target alteration	Transcriptional regulator, AcrR family	Salmonella enterica subsp. enterica serovar Agona str. SL483	100	100	100	100	100	100	100	100	100	100	100	100	100	100	100	100	99	100
31	alaS	Antibiotic resistance	Target alteration, aminocoumarin resistance	Alanyl-tRNA synthetase (EC 6.1.1.7)	Escherichia coli str. K-12 substr. MG1655	95	95	95	95	95	95	95	95	95	95	95	95	95	95	95	95	95	95
32	cysB	Antibiotic resistance	Target alteration, aminocoumarin resistance	Cys regulon transcriptional activator CysB	Escherichia coli str. K-12 substr. MG1655	95	95	95	95	95	95	95	95	95	95	95	95	95	95	95	95	95	95
33	folP	Antibiotic resistance	Target alteration, sulfonamide resistance	Dihydropteroate synthase (EC 2.5.1.15)	Escherichia coli str. K-12 substr. W3110	92	92	92	92	92	92	92	92	92	92	92	92	92	92	92	91	91	91
34	glpT	Antibiotic resistance	Target alteration, fosfomycin resistance	Glycerol-3-phosphate transporter	Escherichia coli str. K-12 substr. MC4100	96	96	96	96	96	96	96	96	96	96	96	96	96	96	96	96	96	96
35	murA	Antibiotic resistance	Target alteration, fosfomycin resistance	UDP-N-acetylglucosamine 1-carboxyvinyltransferase (EC 2.5.1.7)	Escherichia coli ATCC 25922	97	97	97	97	97	97	97	97	97	97	97	97	97	97	97	97	96	97
36	uhpT	Antibiotic resistance	Target alteration, fosfomycin resistance	Hexose phosphate transport protein UhpT	Escherichia coli str. K-12 substr. MC4100	96	96	96	96	96	96	96	96	96	96	96	96	96	96	96	96	96	96
37	gyrA	Antibiotic resistance	Target alteration, fluoroquinolone resistance	DNA gyrase subunit A (EC 5.99.1.3)	Salmonella enterica subsp. enterica serovar Typhimurium str. LT2	100	100	100	100	100	100	100	100	100	100	100	100	100	100	100	99	100	100
38	gyrB	Antibiotic resistance	Target alteration, fluoroquinolone resistance	DNA gyrase subunit B (EC 5.99.1.3)	Salmonella enterica subsp. enterica serovar Typhimurium str. LT2	100	100	100	100	100	100	100	100	100	100	100	100	100	100	100	99	100	100
39	mfd	Antibiotic resistance	Target protection, fluoroquinolone resistance	Transcription-repair coupling factor	Escherichia coli str. K-12 substr. MG1655	95	95	95	95	95	95	95	95	95	95	95	95	95	95	95	95	95	95
40	parC	Antibiotic resistance	Target alteration, fluoroquinolone resistance	DNA topoisomerase IV subunit A (EC 5.99.1.3)	Salmonella enterica subsp. enterica serovar Typhimurium str. LT2	99	99	99	99	99	99	99	99	99	99	99	99	99	99	99	99	99	100
41	parE	Antibiotic resistance	Target alteration, fluoroquinolone resistance	DNA topoisomerase IV subunit B (EC 5.99.1.3)	Salmonella enterica subsp. enterica serovar Typhimurium str. LT2	100	100	100	100	100	100	100	100	100	100	100	100	100	100	100	100	100	100
42	rpoB	Antibiotic resistance	Target alteration, rifampicin resistance	DNA-directed RNA polymerase beta subunit (EC 2.7.7.6)	Escherichia coli O157:H7 str. Sakai	98	98	98	98	98	98	98	98	98	98	98	98	98	98	98	98	98	98
