# Supplementary material for: Emergence and Comparative Genome Analysis of Salmonella Ohio Strains from Brown Rats, Poultry, and Swine in Hungary
Source: Int J Mol Sci. 2024 Aug 13;25(16):8820. doi: 10.3390/ijms25168820 (PMC11354295; doi:10.3390/ijms25168820)
Supplement: Supplementary file 1 [file ijms-25-08820-s001.zip › Table S3.xlsx]

## Sheet: S3
Table S3. The established online collection of S. Ohio strains selected for core genome comparison. Colored lines indicate S. Ohio strains from Hungary.
Strain	WGS reference	Country	Source type	Isolation source	Source Details	Collection Year	BioProject	BioSample	Genotype
512/S1	This study	Hungary	Rodent	Brown rat	large intestine	2022	PRJNA1049837	SAMN38712533	ST329
194/21	This study	Hungary	Livestock	Goose	pathology	2021	PRJNA1049837	SAMN38712534	ST329
453/22	This study	Hungary	Livestock	Swine	pathology	2022	PRJNA1049837	SAMN38712535	ST329
SM-230/22	This study	Hungary	Livestock	Broiler chicken	boot swab	2022	PRJNA1049837	SAMN38712536	ST329
SM-804/22	This study	Hungary	Livestock	Broiler turkey	boot swab	2022	PRJNA1049837	SAMN38712537	ST329
MS160284	NCBI	Ireland	Human	Human	Homo sapiens; human	2016	PRJNA514245	SAMEA78707668	ST329
MS160280	NCBI	Ireland	Human	Human	Homo sapiens; human	2016	PRJNA514245	SAMEA78593668	ST329
MS160069	NCBI	Ireland	Human	Human	Homo sapiens; human	2016	PRJNA514245	SAMEA53301418	ST329
AH_00/5580	NCBI	Northern Ireland	Human	Human		2000	PRJEB20997	SAMEA5671285	ST329
GW_S02150-09	NCBI	United Kingdom	Livestock	Chicken		2009	PRJEB20997	SAMEA5039337	ST329
GW_S04900-08	NCBI	United Kingdom	Livestock	Chicken		2008	PRJEB20997	SAMEA5038557	ST329
GW_S01287-09	NCBI	United Kingdom	Livestock	Bovine		2009	PRJEB20997	SAMEA5423463	ST329
624394	NCBI	United Kingdom	Human	Human	Homo sapiens; human	2018	PRJNA248792	SAMN10336708	ST329
158970	NCBI	United Kingdom	Human	Human	Homo sapiens; human	2015	PRJNA248792	SAMN09493048	ST329
387043	NCBI	United Kingdom	Human	Human	Homo sapiens; human	2017	PRJNA248792	SAMN09257882	ST329
379330	NCBI	United Kingdom	Human	Human	Homo sapiens; human	2017	PRJNA248792	SAMN09268915	ST329
161839	NCBI	United Kingdom	Human	Human	Homo sapiens; human	2015	PRJNA248792	SAMN09302499	ST329
586063	NCBI	United Kingdom	Human	Human	Homo sapiens; human	2018	PRJNA248792	SAMN10080174	ST329
298962	NCBI	United Kingdom	Human	Human	Homo sapiens; human	2016	PRJNA248792	SAMN09661688	ST329
244423	NCBI	United Kingdom	Human	Human	Homo sapiens; human	2016	PRJNA248792	SAMN09684030	ST329
289622	NCBI	United Kingdom	Human	Human	Homo sapiens; human	2016	PRJNA248792	SAMN09227999	ST329
307460	NCBI	United Kingdom	Human	Human	Homo sapiens; human	2016	PRJNA248792	SAMN09386438	ST329
539956	NCBI	United Kingdom	Human	Human	Homo sapiens; human	2018	PRJNA248792	SAMN09396957	ST329
341258	NCBI	United Kingdom	Human	Human	Homo sapiens; human	2017	PRJNA248792	SAMN09431717	ST329
H124460437	NCBI	United Kingdom	Human	Human	Homo sapiens; human	2012	PRJNA248792	SAMN03168559	ST329
85755	NCBI	United Kingdom	Human	Human	Homo sapiens; human	2015	PRJNA248792	SAMN03476909	ST2029
69907	NCBI	United Kingdom	Human	Human	Homo sapiens; human	2014	PRJNA248792	SAMN03478565	ST329
381331	NCBI	United Kingdom	Human	Human	Homo sapiens; human	2017	PRJNA248792	SAMN09624366	ST329
391777	NCBI	United Kingdom	Human	Human	Homo sapiens; human	2017	PRJNA248792	SAMN09651949	ST329
388774	NCBI	United Kingdom	Human	Human	Homo sapiens; human	2017	PRJNA248792	SAMN09666570	ST329
421174	NCBI	United Kingdom	Human	Human	Homo sapiens; human	2017	PRJNA248792	SAMN09683614	ST329
579911	NCBI	United Kingdom	Human	Human	Homo sapiens; human	2018	PRJNA248792	SAMN10058551	ST329
612944	NCBI	United Kingdom	Human	Human	Homo sapiens; human	2018	PRJNA248792	SAMN10229508	ST329
642283	NCBI	United Kingdom	Human	Human	Homo sapiens; human	2018	PRJNA248792	SAMN10495097	ST329
617852	NCBI	United Kingdom	Human	Human	Homo sapiens; human	2018	PRJNA248792	SAMN10599825	ST329
590512	NCBI	United Kingdom	Human	Human	Homo sapiens; human	2018	PRJNA248792	SAMN10640695	ST329
683129	NCBI	United Kingdom	Human	Human	Homo sapiens; human	2019	PRJNA248792	SAMN10959361	ST329
126838	NCBI	United Kingdom	Human	Human	Homo sapiens; human	2015	PRJNA248792	SAMN11124102	ST329
285523	NCBI	United Kingdom	Human	Human	Homo sapiens; human	2016	PRJNA248792	SAMN11052301	ST329
278621	NCBI	United Kingdom	Human	Human	Homo sapiens; human	2016	PRJNA248792	SAMN11052292	ST5899
686755	NCBI	United Kingdom	Human	Human	Homo sapiens; human	2019	PRJNA248792	SAMN11025573	ST329
161843	NCBI	United Kingdom	Human	Human	Homo sapiens; human	2015	PRJNA248792	SAMN11109085	ST329
63748	NCBI	United Kingdom	Human	Human	Homo sapiens; human	2014	PRJNA248792	SAMN03477579	ST329
790449	NCBI	United Kingdom	Human	Human	Homo sapiens; human	2019	PRJNA248792	SAMN12622210	ST329
791394	NCBI	United Kingdom	Human	Human	Homo sapiens; human	2019	PRJNA248792	SAMN12629171	ST329
798639	NCBI	United Kingdom	Human	Human	Homo sapiens; human	2019	PRJNA248792	SAMN12710202	ST329
801487	NCBI	United Kingdom	Human	Human	Homo sapiens; human	2019	PRJNA248792	SAMN12724462	ST329
812269	NCBI	United Kingdom	Human	Human	Homo sapiens; human	2019	PRJNA248792	SAMN12920361	ST329
818121	NCBI	United Kingdom	Human	Human	Homo sapiens; human	2019	PRJNA248792	SAMN13002647	ST329
329863	NCBI	United Kingdom	Human	Human	Homo sapiens; human	2016	PRJNA248792	SAMN07180831	ST329
829077	NCBI	United Kingdom	Human	Human	Homo sapiens; human	2019	PRJNA248792	SAMN13161573	ST329
H120620334	NCBI	United Kingdom	Human	Human	Homo sapiens; human	2012	PRJNA248792	SAMN03169085	ST329
53006	NCBI	United Kingdom	Human	Human	Homo sapiens; human	2014	PRJNA248792	SAMN03476868	ST329
14543	NCBI	United Kingdom	Human	Human	Homo sapiens; human	2014	PRJNA248792	SAMN03476651	ST329
H123180696	NCBI	United Kingdom	Human	Human	Homo sapiens; human	2012	PRJNA248792	SAMN03169113	ST329
H121380304	NCBI	United Kingdom	Human	Human	Homo sapiens; human	2012	PRJNA248792	SAMN03169276	ST329
H123840484	NCBI	United Kingdom	Human	Human	Homo sapiens; human	2012	PRJNA248792	SAMN03169058	ST329
57662	NCBI	United Kingdom	Human	Human	Homo sapiens; human	2014	PRJNA248792	SAMN03466104	ST329
73601	NCBI	United Kingdom	Human	Human	Homo sapiens; human	2014	PRJNA248792	SAMN03469166	ST329
788362	NCBI	United Kingdom	Human	Human	Homo sapiens; human	2019	PRJNA248792	SAMN12590278	ST329
844954	NCBI	United Kingdom	Human	Human	Homo sapiens; human	2019	PRJNA248792	SAMN13429467	ST329
142248	NCBI	United Kingdom	Human	Human	Homo sapiens; human	2015	PRJNA248792	SAMN09204883	ST329
318301	NCBI	United Kingdom	Human	Human	Homo sapiens; human	2016	PRJNA248792	SAMN09074625	ST329
96962	NCBI	United Kingdom	Human	Human	Homo sapiens; human	2015	PRJNA248792	SAMN03477893	ST329
37088	NCBI	United Kingdom	Human	Human	Homo sapiens; human	2014	PRJNA248792	SAMN03480097	ST2485
836958	NCBI	United Kingdom	Human	Human	Homo sapiens; human	2019	PRJNA248792	SAMN13316132	ST329
62613	NCBI	United Kingdom	Human	Human	Homo sapiens; human	2014	PRJNA248792	SAMN03466048	ST329
43404	NCBI	United Kingdom	Human	Human	Homo sapiens; human	2014	PRJNA248792	SAMN03469740	ST329
227951	NCBI	United Kingdom	Human	Human	Homo sapiens; human	2016	PRJNA248792	SAMN09076391	ST329
834722	NCBI	United Kingdom	Human	Human	Homo sapiens; human	2019	PRJNA248792	SAMN13245170	ST329
836964	NCBI	United Kingdom	Human	Human	Homo sapiens; human	2019	PRJNA248792	SAMN13295811	ST329
965541	NCBI	United Kingdom	Human	Human	Homo sapiens; human	2020	PRJNA248792	SAMN15643561	ST329
833340	NCBI	United Kingdom	Human	Human	Homo sapiens; human	2019	PRJNA248792	SAMN13226644	ST329
991345	NCBI	United Kingdom	Human	Human	Homo sapiens; human	2020	PRJNA248792	SAMN16283047	ST329
991456	NCBI	United Kingdom	Human	Human	Homo sapiens; human	2020	PRJNA248792	SAMN16283042	ST329
1037605	NCBI	United Kingdom	Human	Human	Homo sapiens; human	2020	PRJNA248792	SAMN16972258	ST329
319653	NCBI	United Kingdom	Human	Human	Homo sapiens; human	2016	PRJNA248792	SAMN20665947	ST329
1418699	NCBI	United Kingdom	Human	Human	Homo sapiens; human	2021	PRJNA248792	SAMN21435857	ST329
1537674	NCBI	United Kingdom	Human	Human	Homo sapiens; human	2021	PRJNA248792	SAMN23493085	ST329
1540491	NCBI	United Kingdom	Human	Human	Homo sapiens; human	2021	PRJNA248792	SAMN23708012	ST329
IBTECsal001	NCBI RefSeq	Brazil	Livestock	Horse	feces	2021	PRJNA867302	SAMN30192038	ST329
CVM N44711	NCBI RefSeq	United States	Livestock	Swine	Pork Chops	2013	PRJNA242614	SAMN03894128	ST329
CVM N29382	NCBI RefSeq	United States	Livestock	Swine	pork chop	2011	PRJNA242614	SAMN02699210	ST329
BCW_2159	NCBI RefSeq	United States	Livestock	Swine	Sus sp.; Pork Chop	2011	PRJNA203445	SAMN02367966	ST329
2011K-0797	NCBI RefSeq	United States	Human	Human		2011	PRJNA203445	SAMN03264939	ST329
FDAARGOS_316	NCBI RefSeq	United States	Livestock	Swine	Environment; pork chop	2011	PRJNA231221	SAMN06173329	ST329
SEOhiM1593	Shigemura et al., 2021	Japan	Livestock	poultry		2010	PRJDB10937	SAMD00206786	ST329
SEOhiM1960	Shigemura et al., 2021	Japan	Livestock	egg shell		2012	PRJDB10937	SAMD00206787	ST329
SEOhiM2008	Shigemura et al., 2021	Japan	Livestock	poultry		2012	PRJDB10937	SAMD00206788	ST329
MPSPSA1931-1	Ballesteros-Nova et al., 2022	Mexico	Environment	water canal		2019	PRJNA560080	SAMN13722184	ST329
MPSPSA1917-3	Ballesteros-Nova et al., 2022	Mexico	Environment	River water		2019	PRJNA560080	SAMN13981979	ST329
MPSPSA1916-2	Ballesteros-Nova et al., 2022	Mexico	Environment	River water		2019	PRJNA560080	SAMN13991927	ST329
MPSPSA1920-1	Ballesteros-Nova et al., 2022	Mexico	Environment	River water		2019	PRJNA560080	SAMN13991663	ST329
MPSPSA1917-2	Ballesteros-Nova et al., 2022	Mexico	Environment	River water		2019	PRJNA560080	SAMN13991593	ST329
MPSPSA1918-2	Ballesteros-Nova et al., 2022	Mexico	Environment	River water		2019	PRJNA560080	SAMN13991898	ST329
